# Supplementary material for: Prognostic Value of Bone Metastases by Extent of Disease and Lung Metastases in High-Volume Castration-Sensitive Prostate Cancer: A Retrospective Study
Source: Cancers (Basel). 2025 Oct 13;17(20):3306. doi: 10.3390/cancers17203306 (PMC12563537; doi:10.3390/cancers17203306)
Supplement: Supplementary file 1 [file cancers-17-03306-s001.zip]

Archive with 1 entries (1 files):
- cancers-3929567-supplementary.pdf
